# Supplementary material for: Swine influenza A virus infection dynamics and evolution in intensive pig production systems
Source: Virus Evol. 2024 Feb 27;10(1):veae017. doi: 10.1093/ve/veae017 (PMC10930190; doi:10.1093/ve/veae017)
Supplement: veae017_Supp [file veae017_supp.zip]

Archive with 1 entries (1 files):
- suppl_data/Supporting Information.docx
